# Supplementary material for: Closed-Loop Control Better than Open-Loop Control of Profofol TCI Guided by BIS: A Randomized, Controlled, Multicenter Clinical Trial to Evaluate the CONCERT-CL Closed-Loop System
Source: PLoS One. 2015 Apr 17;10(4):e0123862. doi: 10.1371/journal.pone.0123862 (PMC4401751; doi:10.1371/journal.pone.0123862)
Supplement: S1 Dataset — (XLS) [file pone.0123862.s003.xls]

## Sheet: Sheet1
No.	Center	Group	Gender	Age	Height	Weight	Diagnosis	Operation	ASA	Complications	Midazolam	Induction Time	ITC-propofol	ITC-remifentanil	Vasoactive Drug	BIS<40	BIS>60	SR	Maintenance Time	P-mean dose	P-mean TC	P-mean adjusted times	R-mean dose	R-mean TC	R-mean adjusted times	E-mean dose	E-mean adjusted times	Vasoactive Drug	Blood loss>500ml	Average transfusion volume	Tramadol	Time to tracheal extubation	BIS<40	BIS>60	40<BIS<60	Mean BIS	SR	PE	MDPE	MDAPE	Wobble	GS
101	1	1	F	53	167	74	胃癌	胃癌根治术	1	0	2	94	3	5	0	0	0	0	218	6.38	2.9	16.45	13.81	7.3	3.02	0.51	3.45	0	0	7.14	1.43	18	0.5	0.6	98.9	50.5	0	-2.68	0.2	4.6	4.4	9.1
102	1	2	F	63	155	54	宫颈CINIII	腹腔镜全子宫双附件切除	2	HT,磺胺+	2	221	3	5	麻黄碱5mg	0	0	0	123	5.87	2.7	1.46	10.35	4.7	2.43	0.51	2.61	0	0	15.81	1.85	7	19.1	2.9	78	44.9	0	-11.09	-8	10.4	8.8	24.6
103	1	2	F	36	164	70	宫颈癌	腹腔镜下次广泛子宫切除+淋巴清扫	2	TP+	2	89	3	6	0	5	25	0	334	5.91	2.9	0.54	13.19	6	0	0.45	2.43	0	0	6.42	1.43	10	0.7	3.1	96.2	50.9	0	1.82	1.6	6	5.8	12.27
104	1	2	M	65	162	64	直肠癌	腹腔镜下直肠癌根治术	2	HT	2	390	2.5	5	0	40	0	0	298	4.94	2.4	1.81	13.47	6.7	0.6	0.43	2.22	爱倍	0	7.08	1.56	15	12.3	1.5	86.2	47.4	0	-5.16	-5	8.8	8.4	19.95
105	1	2	F	55	168	66	小肠切除术后肠梗阻	开腹探查	2	HT,青+	2	224	2.5	5	麻黄碱10mg	0	40	0	292	8.58	4.1	4.1	13.99	6.8	3.49	0.34	1.28	麻黄碱	0	7.78	3.03	15	0.1	17.3	82.6	57.1	0	14.15	15.6	15.6	3.8	23.48
106	1	1	F	46	170	89	子宫内膜增厚	腹腔镜下全子宫双附件切除	1	0	2	88	3	5	0	100	0	0	139	4.36	1.9	20.26	10.07	5.8	0.43	0.47	1.54	0	0	8.49	2.25	9	13.6	0.5	85.9	45.4	0	-9.27	-9.2	9.8	6	18.4
107	1	1	F	64	163	71	子宫内膜癌	腹腔镜下根治术	2	HT	1	407	2.5	5	0	0	15	0	317	7.18	3.4	42.18	8.81	5	0.19	0.35	1.87	麻黄碱	0	6.93	1.41	5	4.9	10.3	84.8	50.3	0	0.59	-0.2	10.2	10.2	24.05
108	1	2	F	51	156	55	子宫腺肌症	开腹全子宫切除	1	0	2	89	3	5	0	70	5	0	144	3.09	1.5	6.63	9.37	3.9	4.56	0.62	3	0	0	12.12	1.82	3	34.3	1.3	64.4	42.2	0	-15.52	-15.8	16.6	7.2	36.97
109	1	1	F	39	160	47	宫颈癌	腹腔镜下根治术	2	HGB106	2	189	3	5	0	0	35	0	320	6.49	3.1	26.22	18.03	6.1	2.62	0.55	3.64	0	1	14.16	2.13	9	2.1	5.3	92.6	50.5	0	0.91	0.4	6.8	6.8	14.68
110	1	1	F	37	156	66	盆腔肿物	腹腔镜下探查	1	0	2	74	3	5	0	35	20	0	144	6.4	2.7	48.15	12	5.2	1.66	0.62	2.84	0	0	22.73	2.27	8	10.3	7.5	82.3	49.4	0	-1.24	-1.2	10	10	24.31
111	1	2	F	57	158	70	宫颈癌	腹腔镜下宫颈癌根治	2	HT	2	334	3	5	0	0	20	0	287	4.02	2	3.34	9.3	5	1.25	0.34	2.15	0	0	5.5	1.43	6	2.5	1.3	96.2	47.2	0	-5.68	-6.8	8.2	5.2	13.93
112	1	1	M	52	173	60	膀胱癌	回肠代膀胱	2	糖尿病	2	883	3	5	0	85	5	0	405	7.85	3.9	37.28	16.54	7.4	1.33	0.73	2.71	0	0	13.7	1.7	12	4.2	8.7	87.1	50.3	0	-1.82	-0.6	9.6	9.4	21.81
113	1	1	F	52	163	63	子宫肌瘤	腹腔镜下全子宫双附件切除	1	0	2	85	3	4.5	0	35	5	0	216	5.04	2.2	36.56	10.67	5	2.22	0.44	2.83	0	0	8.33	1.6	7	6.2	5.7	88.1	48.3	0	-3.39	-4.6	9.6	8.6	20.66
114	1	1	F	39	160	66	子宫肌瘤	开腹全子宫双附件切除	1	0	2	98	3	4	0	0	15	0	331	5.18	2.4	30.02	12.93	5.8	1.63	0.63	4.92	0	1	8.8	1.5	11	3.4	5.2	91.4	49.7	0	-0.64	-1.8	7.4	7.2	15.98
115	1	1	F	50	157	52	子宫内膜癌	腹腔镜下子宫内膜癌根治	1	0	2	105	3	4	0	0	75	0	219	5.85	2.7	27.4	20.41	8	1.64	0.55	3.46	0	0	14.4	1.9	8	0.6	3.1	96.3	50.5	0	0.7	0.2	6	6.2	12.66
116	1	2	F	65	157	60	胃癌	腹腔镜下近端胃切除	1	0	2	168	3	4	0	15	30	0	265	4.98	2.4	6.56	10.42	5.2	0.45	0.42	2.03	0	0	8.7	1.7	10	19.9	9.5	70.7	48.1	0	-6.06	-3	13.4	13.4	37.92
117	1	2	F	54	164	63	子宫肌瘤	腹腔镜下筋膜外子宫切除	1	0	2	113	3	4	0	0	0	0	120	5.46	2.4	1.99	8.74	4.1	1.49	0.6	1.18	0	0	7.9	1.6	13	6.9	12.8	80.2	52.4	0	4.75	6	10.8	9	24.67
118	1	1	M	58	163	57	幽门梗阻	开腹探查	2	0	2	152	3	4	0	5	20	0	210	5.67	2.5	21.61	12.13	5.2	2.28	0.57	1.16	0	0	15.4	1.8	8	9.4	3.8	86.9	48.7	0	-7.84	-3.6	8.4	8	18.88
119	1	2	F	24	160	66	卵巢囊肿	腹腔镜下卵巢囊肿剥除	1	0	2	81	3	4	0	0	5	0	181	7.32	3.3	1.65	10.76	4.3	0.66	0.56	3.39	0	0	7.6	1.5	7	4.1	1.9	94	49.6	0	-3.54	-1.2	8	8.2	17.23
120	1	1	F	58	150	55	胃癌	开腹胃大部切除	2	HT	2	87	3	4	0	50	0	0	120	4.02	1.7	15.93	15.29	6.7	4.48	0.84	1.56	爱倍	0	10.4	1.8	16	18.8	0	81.2	42.8	0	-15.03	-12.8	12.8	5	21.92
121	1	2	F	54	152	49	子宫内膜癌	Lap根治术	2	0	1.5	434	2.5	4	0	55	5	0	334	4.97	2.5	3.77	16.79	6.7	1.62	0.32	2.33	0	0	13.75	2.04	8	18.1	4.9	77	46.2	0	-7.65	-10.4	13.6	9.6	30.11
122	1	2	F	48	156	66	子宫肌瘤	全子宫双附件切除	1	0	2	166	3	4	0	45	5	0	172	5.42	2.5	4.17	12.02	5.7	2.43	0.65	3.22	0	0	13.21	1.52	9	9.6	1.8	88.7	46.5	0	-7.09	-8.4	10.4	7	19.63
123	1	1	F	33	158	60	子宫肌瘤	Lap肌瘤剥除	1	0	2	82	3	4	0	0	25	0	132	6.12	2.4	44.3	12.41	4.8	0.9	0.58	3.36	0	0	12.88	1.67	11	18.6	7.6	73.8	48.3	0	-6.12	-3.2	13.4	13	35.79
124	1	2	F	48	165	58	子宫肌瘤	Lap肌瘤剥除	1	0	2	205	3	4	0	0	0	0	240	4.59	2.2	1.25	15.78	6.6	1.25	0.74	4.05	0	0	8.62	1.72	21	15.7	0.4	83.9	45.5	0	-9.07	-9.6	10.4	7.8	21.7
126	1	1	F	50	167	70	子宫内膜癌	Lap根治术	2	MD	2	89	3	4	0	25	25	0	261	3.95	1.8	25.88	11.69	5.8	0.92	0.42	1.62	0	0	14.12	1.43	10	23.4	0.6	75.9	44.7	0	-10.57	-10.4	11.4	9	26.87
127	1	1	F	48	158	73	子宫肌瘤	Lap肌瘤剥除	2	MD	2	89	3	4	0	0	40	0	172	5.17	2.2	28.14	9.53	4.9	1.04	0.47	1.94	0	0	9.56	1.37	10	11	1.7	87.3	47.9	0	-4.77	-1.2	7.6	7.4	17.19
128	1	1	F	55	164	53	子宫脱垂	阴式子宫切除	1	0	2	185	3	4	0	0	20	0	150	6.1	2.7	26.29	9.71	4	0	0.49	2.96	0	0	15.09	1.88	6	1.7	0.5	97.8	50.3	0	0.56	1	6.4	6.4	13.09
129	1	2	F	39	165	53	子宫肌瘤卵巢囊肿	Lap切除	2	0	2	116	3	4	0	40	45	0	207	6.82	3.1	3.76	15.13	5.5	2.03	0.62	4.04	0	0	10.94	1.82	6	30.8	0.6	68.5	43.1	0	-14.1	-14.8	15.2	8	33.86
130	1	2	F	38	160	54	盆腔肿物	开腹探查	1	0	2	323	3	4	0	0	10	0	430	7.05	3.5	3.48	11.69	4.4	2.09	0.76	4.39	0	0	9.56	1.85	6	3.5	9.1	87.4	52.8	0	4.53	7.4	11	8.2	21.98
131	1	1	F	55	158	66	宫颈CIN-III	全子宫双附件切除	2	HT，MD，CAD	2	113	3	4	0	0	135	0	123	5.61	2.3	43.13	13.49	7.2	2.42	0.65	2.08	0	0	11.09	1.52	9	14.5	11.5	74	48.8	0	-2.42	-4.4	12.8	11.8	33.25
132	1	1	F	48	160	81	宫颈癌Ib期	根治术	1	0	2	98	3	4	0	75	0	0	406	6.24	3.1	39.71	11.71	6.7	1.03	0.32	3.09	0	1	7.48	1.83	11	10.5	7.6	81.9	49.9	0	-0.17	1.2	9.4	9.2	22.71
133	1	2	F	33	161	55	盆腔肿物	Lap探查	1	0	2	88	3	4	0	5	5	0	159	5.74	2.6	2.26	11.03	4	0	0.53	1.77	0	0	12.35	1.82	8	10.5	0.6	88.8	44.5	0	-12.26	-13.6	14.2	5.6	22.29
134	1	2	F	52	158	63	子宫内膜异位	Lap全子宫双附件切除	2	HT	2	191	3	4	0	5	25	0	136	8.99	3.9	1.32	8.6	4	0.88	0.43	2.21	0	0	11.9	1.59	10	1.6	3.3	95.1	49.1	0	-1.71	-1.8	7.2	7	14.94
135	1	1	F	48	167	75	子宫肌瘤	开腹子宫切除术	2	肾囊肿，贫血，胆囊切除术后	2	98	3	4	0	50	25	0	139	5.76	2.4	37.04	10.95	5.5	0.86	0.51	1.97	0	0	9.21	1.33	9	10.8	6.5	82.7	47.9	0	-4.22	-5.2	10	8.6	22.49
136	1	1	F	44	162	56	宫颈CIN-III	Lap子宫切除术	2	肝囊肿	2	253	3	4	0	40	10	0	142	4.77	2.1	40.7	14.02	5.6	1.26	0.64	2.94	0	0	7.54	1.79	5	17.8	2.9	79.4	46.6	0	-6.72	-6.4	10.4	9.6	25.19
137	1	2	F	37	154	57	子宫肌瘤	Lap子宫切除术	2	贫血	2	321	3	4	0	0	20	0	134	5.43	2.5	6.71	14.28	5.6	0.89	0.63	3.18	0	0	9.82	1.75	3	5.1	7.5	87.4	50	0	-0.63	-0.4	8	8	18.31
138	1	2	M	42	170	70	胃癌	胃癌根治术	1	0	2	154	3	5	0	20	0	0	184	6.29	2.9	0.98	14.73	6.5	1.3	0.53	1.82	0	0	8.15	1.43	15	9.3	3.4	87.3	48.1	0	-3.72	-3.8	9.2	8.4	20.17
139	1	1	F	42	160	70	子宫肌瘤	Lap次全子宫切除术	2	贫血	2	78	3	4	0	10	0	0	451	4.44	2.1	36.79	10.21	4.9	0.4	0.36	2.15	0	0	5.23	1.43	20	21.7	1.9	76.4	45.6	0	-8.84	-9.6	11.8	9.8	28.27
140	1	1	F	58	155	68	子宫内膜非典型增生	Lap子宫双附件切除术	2	HT	2	120	3	4	0	120	0	0	128	4.26	1.8	33.2	10.69	5.6	1.4	0.48	2.67	0	0	8.62	1.47	7	19.1	1.2	79.6	44.7	0	-10.65	-11.6	13	7.4	25.62
141	1	1	M	43	175	75	直肠癌	Lap直肠癌根治术	1	0	2	296	3	4	0	30	0	0	247	4.54	2.1	18.87	12.62	5.9	0.73	0.44	2.03	0	0	6.8	1.33	11	4.2	0.6	95.2	47.9	0	-4.29	-4	6.2	5.6	12.39
142	1	2	F	62	165	67	胃癌	胃癌根治术	1	0	2	109	3	4	0	0	40	0	160	5.58	2.5	1.5	14.03	7.2	2.24	0.61	3.81	0	0	11.75	1.49	15	9.2	2.3	88.5	46.6	0	-6.98	-8.4	11.2	8.2	21.92
143	1	2	F	48	164	73	子宫肌瘤	子宫切除	2	HT	2	179	3	4	麻黄碱10mg	0	100	0	123	5.46	2.5	0.97	10.97	5.5	1.94	0.52	2.5	0	0	10.69	1.37	4	2	6	92	51.1	0	-9.42	0.6	7.4	7.4	16.09
144	1	1	F	35	173	56	右卵巢交界癌	根治术	1	0	2	103	3	4	0	0	5	0	363	5.76	2.7	29.25	15.89	5.9	0.5	0.47	3.15	0	0	9.15	3.57	10	3.9	6.3	89.8	48.7	0	-2.69	-5	8	6	15.6
145	1	1	F	32	164	70	子宫肌瘤	子宫肌瘤剔除术	1	0	2	305	3	4	0	0	25	0	132	6.58	2.8	58.2	13.25	5.8	1.35	0.66	3.5	0	0	6.49	1.43	6	12.1	13.4	74.4	50.3	0	0.24	1.4	12.4	12.4	33.32
146	1	2	F	57	169	86	子宫颈CINIII	Lap全子宫双附件切除	2	HT	2	120	3	4	0	30	0	0	143	3.87	1.8	2.52	8.01	4.8	1.68	0.52	2.93	0	0	5.37	1.16	4	16.5	2.4	81	46.3	0	-7.39	-7.2	10.6	9.6	24.93
147	1	2	F	53	153	58	胃巨大肿物	全胃切除术	1	0	2	163	3	4	0	90	0	0	257	4.25	2.1	2.57	14	6.3	0.7	0.55	2.54	压宁定25mg，爱倍2mg	0	12.48	1.72	8	23.2	4.6	72.2	46.4	0	-7.82	-7.6	13	11.8	34.34
148	1	1	F	45	150	50	子宫肌瘤	Lap子宫次全切除术	1	0	2	143	3	4	麻黄碱10mg	0	90	0	124	4.82	2.1	31.37	15.09	5.6	0.97	0.64	2.43	0	0	15.48	2	6	8.2	4.6	87.3	47.6	0	-4.77	-6.6	10.2	8	20.85
149	1	2	F	61	159	68	卵巢癌晚期	二次肿瘤细胞减灭术	2	HT	2	477	3	4	麻黄碱20mg	0	90	0	505	6.58	3.4	1.43	12.68	6.8	0.95	0.32	3.24	0	1	4.89	2.94	15	4	16.8	79.2	53.1	0	5.77	7	11.2	9.6	26.27
150	1	2	M	56	162	65	胃癌	远端胃切除术	2	HT	2	111	3	4	麻黄碱10mg	0	45	0	203	5.64	2.6	2.65	14.44	6.7	0.88	0.43	1.3	0	0	11.37	3.08	12	22.2	1.3	76.5	42.4	0	-15.15	-17.4	17.6	3.2	27.2
151	1	1	F	49	157	66	子宫内膜癌	Lap根治术	2	HT，MD	2	111	3	4	0	15	0	0	224	3.79	1.8	19.21	10.99	5.3	1.07	0.42	2.29	0	0	8.52	3.03	9	11.9	0.2	87.9	43.8	0	-12.44	-14	14.2	4.6	21.39
152	1	1	F	61	160	78	宫颈癌	Lap根治术	2	MD	2	82	3	4	麻黄碱10mg	0	0	0	365	4.47	2.1	16.27	11.13	6.8	0.49	0.3	2.66	0	0	5.48	1.28	6	0.3	1.3	98.4	48.3	0	-3.49	-4.2	6.2	5	11.38
153	1	1	F	50	164	60	子宫肌瘤	Lap子宫双附件切除术	1	0	2	184	3	4	0	70	0	0	178	4.4	1.8	29.16	11.28	4.9	0.34	0.55	4.04	0	0	11.24	1.67	18	21.3	2.5	76.2	44.8	0	-10.46	-11.6	12.8	7.6	26.78
154	1	2	F	31	160	83	子宫腺肌瘤	Lap肌瘤剥除	1	0	1.5	101	3	4	0	55	0	0	299	5.81	2.8	1	10.29	5.4	2.41	0.53	2.99	0	0	6.77	1.25	15	14.5	1.4	84.1	47.5	0	-11.27	-4.4	9.4	10.4	23.53
155	1	1	F	50	160	82	卵巢囊肿	Lap囊肿剥除	2	0	1.5	137	3	4	0	0	0	0	225	5.66	2.6	32.72	9.07	5.2	0.8	0.34	1.9	0	0	6.5	1.25	13	3.1	4.9	91.9	49.4	0	-1.26	-2.2	7.4	7	15.67
156	1	2	F	52	162	50	胃癌	Lap根治术	2	青+	1.5	959	3	4	0	30	0	0	230	4.72	2.3	1.56	17.66	6.9	4.68	0.51	3.14	0	0	10.96	2	9	6.5	12.7	80.8	50.8	0	-4.34	-2.6	10.2	10.2	25.26
157	1	2	F	55	159	55	宫颈癌	Lap根治术	2	DM2，青+	1.5	203	3	4	0	0	55	0	144	8.19	3.6	2.9	12.78	5.4	4.15	0.64	4.74	0	0	15.91	1.72	8	3.5	17.8	78.7	52.7	0	4.76	4.6	10.8	10.2	26.68
158	1	1	F	52	165	75	宫颈癌	根治术	1	0	2	125	3	4	0	0	50	0	403	5.68	2.8	25.71	13.12	7	3.42	0.37	2.48	0	1	12.51	1.33	8	2.7	3.4	93.9	49.2	0	-1.51	-2.6	6	5.4	12.14
159	1	2	F	25	175	66	卵巢囊肿	Lap囊肿剥除	1	0	2	464	3	4	0	0	0	0	113	5.57	2.6	3.18	13.97	5.5	1.06	0.97	6.08	0	1	13.68	1.52	12	11.7	3.1	85.2	49	0	-2.07	-1.2	11	11.2	26.05
160	1	2	F	53	160	75	子宫肌瘤	子宫双附件切除	2	HT	2	555	3	4	0	55	0	0	114	5.4	2.5	2.61	10.96	6	0.52	0.78	3.13	0	0	12.28	2.67	6	6.5	11.1	82.4	52.6	0	5.11	7.8	10.8	7.4	22.08
201	2	1	M	55	178	70	直肠癌	腹腔镜辅助Dixon术	2	1991年结核史，1991年车祸致前额外伤史，眼疾史10余年，2年前黄斑病变手术史	1	162	2.5	3	0	0	0	0	203	4.57	2.1	24.13	7.4	3.5	3.24	0.64	4.1	0	0	5.49	1.43	6	3.2	1.7	95.1	47.6	0	-4.9	-6	8	5.8	14.51
202	2	2	M	65	175	83	前列腺癌	腹腔镜前列腺根治术	1	0	1	219	2	4	0	10	0	0	252	4.71	2.2	2.61	4.03	2.3	1.43	0.42	2.97	0	0	4.18	1.2	10	8.7	7.7	83.5	49.6	0	-0.78	-1.2	9.2	9	21.79
203	2	2	F	61	164	70	乙状结肠癌	乙状结肠癌根治术	1	1987年剖腹产术、15年前宫外孕手术史、慢性萎缩性胃炎史1年	1	86	2	4	0	105	0	0	157	4.76	2.1	2.67	5.49	2.9	3.44	0.52	2.76	去氧肾上腺素0.05mg*2次	0	8.19	1.43	4	3	1	96	50	0	-0.01	1	6.6	6.4	13.55
204	2	2	F	65	160	63	升结肠癌	右半结肠根治术	1	1968年阑尾切除术、1996年全子宫切除术、胆囊炎史5年	1	70	3	4	0	35	0	0	141	4	1.8	5.51	5.51	2.8	8.9	0.52	2.65	麻黄碱6mg	0	6.71	1.59	5	47.6	0.4	52	39.3	0	-21.4	-19.4	19.4	10.6	57.69
205	2	2	F	26	161	61	肝左叶占位	腹腔镜肝左叶切除术	1	4年前车祸致角膜脱落	2	259	3	4	0	55	0	0	143	4.95	2.3	21.7	17.74	6.6	5.43	0.56	3.13	0	0	10.3	1.64	10	23.6	3.4	73	44.5	0	-11.36	-11.4	12.8	7.6	27.96
206	2	1	F	63	168	69	结肠肝曲癌	右半结肠根治术，胆囊切除术	2	19年前全子宫双附件切除术、7年前左肾切除术、4年前脑血管瘤介入手术	2	188	2	3	0	25	0	0	190	4.49	2	37.44	4.03	2.1	2.2	0.44	2.86	去氧肾上腺素0.1mg	0	6.67	1.45	7	15.8	2.8	81.3	46.7	0	-6.89	-7.2	11.4	9.8	26.06
207	2	1	M	44	168	72	双侧鼻息肉，双侧慢性鼻窦炎	鼻内镜下鼻息肉摘除，鼻窦开放术	1	0	2	167	3	4	0	0	60	0	128	5.84	2.5	40.23	5.61	2.6	2.34	0.69	3.68	0	0	7	0.69	7	15.2	10.7	74.1	48.3	0	-3.32	-4.2	12.6	11.4	32.39
208	2	2	M	51	173	81	胃癌	腹腔镜探查术	1	0	2	149	3	4	0	125	0	0	127	2.2	1.1	5.64	8.49	4.8	9.41	0.61	3.5	0	0	5.13	1.23	4	60.4	0	39.6	38	0	-23.96	-23.4	23.4	7.4	77.86
209	2	1	M	61	172	75	直肠癌	Mile's术	2	高血压史3年	2	170	2.5	4	0	0	15	0	198	4.11	1.9	25.04	8.11	4.3	5.13	0.38	3.08	0	0	4.78	1.33	6	7.8	0.3	91.9	45.7	0	-8.64	-9.2	10.2	6.6	18.29
210	2	1	F	46	165	51	左乳癌	左乳癌改良根治术	1	1989年肺结核史	2	214	2.5	4	0	45	0	0	152	5.89	2.4	47.16	7.37	2.7	10.61	0.56	2.86	0	0	11.63	2	5	16.9	8.9	74.2	47.5	0	-5.24	-7	13.4	11	32.89
211	2	2	F	35	158	52	宫颈鳞癌	广泛全子宫切除，盆腔淋巴结清扫术	1	0	1	473	3.5	8	0	0	0	0	163	5.17	2.5	6.96	13.13	4.8	4.76	0.63	3.22	0	0	11.5	0.96	15	2.6	11.5	85.9	50.1	0	-1.13	-2.4	8.4	7.6	18.63
212	2	1	F	47	154	52	盆腔肿物	剖腹探查，全子宫双附件切除术	2	20年前输卵管结扎术	1	331	4	8	0	175	0	0	129	5.74	2.5	43.26	9.41	3.7	3.26	0.96	3.14	0	0	11.5	0.96	10	9.3	8	82.7	49.3	0	-1.94	0	8.6	8.6	20.79
213	2	1	M	56	167	62	左肾占位	腹腔镜左肾部分切除术	1	3年前左肾结石震波碎石术	2	455	3	4	去氧肾上腺素0.1mg*2次	155	0	0	182	3.41	1.6	26.333	5.82	2.6	1.65	0.54	1.92	0	0	9.68	0.81	15	34.4	0.2	65.5	42.1	0	-15.78	-16.2	16.2	6.8	35.13
214	2	1	F	59	170	62	胃间质瘤	腹腔镜辅助胃间质瘤切除术	2	2年前左下肺切除史，9年前甲状腺部分切除史	2	105	2.5	4.1	去氧肾上腺素0.1mg	100	0	0	158	4.15	1.8	20.77	6.78	3.2	7.93	0.69	2.75	0	0	9.19	0.81	7	20.3	0.3	79.4	44.1	0	-11.75	-11	11.4	7	23.17
215	2	1	M	42	185	70	右肾占位	腹腔镜右肾部分切除术	1	4年前胆囊切除术	2	121	3	4	0	0	0	0	143	4.03	1.8	32.21	7.41	3.1	1.67	0.64	3.02	0	0	8.57	0.71	5	33.7	0.8	65.5	42.9	0	-14.98	-14.8	15.6	9.4	38.17
216	2	2	F	54	158	53	右颈转移性淋巴结	颈淋巴结清扫术	1	12年前右腮腺肿瘤切除术	2	232	3	4	去氧肾上腺素0.1mg	35	0	0	186	6.59	3	16.12	2.57	1.1	4.51	0.53	2.18	0	0	6.09	0.94	8	3.5	2.6	93.9	51.9	0	3.76	5.6	8	5.8	14.7
217	2	2	M	50	170	73	左肾上腺占位	腹腔镜左肾上腺切除术	1	0	2	124	2	4	0	65	0	0	133	5.14	2.2	38.13	10.87	5.1	14.8	0.58	2.76	0	0	12.36	1.37	15	8.3	8.5	83.1	48.3	0	-3.31	-5	10	8	21.65
218	2	1	F	50	160	52	结肠癌	腹腔镜辅助结肠癌根治术	1	胆囊炎史10年，卵巢肿瘤手术史12年	2	222	2.5	4	0	5	40	0	160	5.63	2.3	40.44	12.48	4.8	2.62	0.71	2.6	乌拉地尔12.5mg	0	10.55	1.92	7	10.7	6.1	83.3	49.2	0	-1.6	-1.2	10.2	10	24.26
219	2	2	M	58	162	62	结肠肝曲癌	腹腔镜下右半结肠根治术	2	高血压史10余年	2	98	3	4	0	0	0	0	200	5.95	2.7	2.7	10.66	4.8	1.8	0.58	4.61	尼卡地平0.4mg	0	5.75	1.61	9	6.3	0.3	93.4	46	0	-8.57	-8.4	9	5.2	15.2
220	2	1	F	45	158	57	左乳癌	左乳癌改良根治术	2	4年前全甲状腺切除术，平素口服优甲乐1片 qd	2	100	3	4	0	0	25	0	149	4.43	1.8	40.6	7.85	3.2	6.83	0.64	2.45	0	0	4.18	1.75	7	31.6	3.3	65.1	44.3	0	-11.7	-12.4	15.4	12	42.08
221	2	2	F	50	165	70	右肾癌	腹腔镜辅助右肾部分切除术	1	0	2	96	3	4	0	130	0	0	150	3.43	1.6	5.18	6.78	3.3	1.19	0.75	4.44	0	0	8.74	1.43	5	47.6	4	48.4	41.7	0	-16.73	-19.2	20.6	10.2	63.6
222	2	2	M	27	172	73	左肾占位	左肾根治术	1	0	2	84	3	4	0	0	20	0	148	4.79	2.2	6.88	14.72	6.2	2.83	0.91	4.53	乌拉地尔12.5mg*2次	0	6.62	1.37	6	27.4	1.2	71.4	43.7	0	-12.6	13.2	14	7.6	30.27
223	2	1	F	60	158	63	左乳癌	左乳癌改良根治术	2	高血压史10余年	2	93	3	4	0	15	20	0	131	4.79	2	39.7	10.49	5.2	4.11	0.53	2.99	尼卡地平0.4mg	0	6.44	1.59	8	20.3	6	73.7	45.6	0	-9.01	-10	13.2	9.4	30.65
224	2	2	F	55	160	55	乙状结肠癌	Dixon术	2	高血压史，4年前结肠癌根治术+全子宫双附件切除术	2	105	2	4	0	0	170	0	154	6.13	2.7	19.46	9.33	4	3.5	0.88	5.75	0	0	7.1	1.82	10	15.2	8.4	76.4	47.7	0	-5.34	-7.2	12.4	10.2	29.57
225	2	2	F	57	163	64	胃窦恶性肿瘤	腹腔镜辅助胃癌根治术	2	青光眼史4年	2	146	2.5	4	0	0	0	0	300	4.49	2.2	0.8	6.16	3	4.99	0.42	3.13	去氧肾上腺素0.05mg	0	4.95	1.56	8	3.4	2.2	94.3	47.5	0	-5.05	-6.8	9.2	7	17.17
226	2	1	M	63	178	86	胃癌	根治性胃切除术、胆囊切除术	2	高血压史2年	2	120	3	4	0	100	0	0	182	3.46	1.6	22.38	7	4.1	6.58	0.41	4.06	0	0	4.55	1.16	5	31.6	0	68.4	42.3	0	-15.35	-15.4	15.4	7	32.74
227	2	1	M	45	164	64	左肾盂积水伴输尿管狭窄	腹腔镜下左UPJ成型术	1	0	2	124	2.5	4	0	135	10	0	184	4.24	1.9	21.12	14.1	6	5.52	0.56	3.45	0	0	7.56	1.56	3	19.4	1.4	79.2	44.7	0	-10.65	-12	12.6	6.8	24.51
228	2	1	F	58	160	60	胆囊占位	胆囊切除，胆囊癌根治术	1	0	2	203	2.5	4	0	35	0	0	234	6.16	2.8	44.96	4.46	2.1	1.02	0.58	3.96	0	0	8.02	1.67	4	13.3	9.3	77.4	49.1	0	-2.2	-1.6	11	11.2	28.69
229	2	2	F	61	152	56	胃癌	胃癌根治术	1	0	2	100	2.5	4	0	50	0	0	131	5.19	2.3	4.56	6.05	2.8	2.74	0.8	3.46	0	0	10.88	1.79	7	36.9	4.1	59	42.1	0	-15.89	-14.2	17.2	14	52.86
230	2	2	M	41	160	57	结肠癌	右半结肠根治术	1	10余年前痔疮手术史	2	378	3	4	0	130	0	0	125	5.16	2.5	3.35	12.21	4.6	1.91	0.7	4.13	0	0	12.05	1.75	11	9.2	8.7	82.1	49.3	0	-1.39	-1	9.4	9.2	22.64
231	2	1	F	65	150	55	甲状腺癌术后颈部淋巴结转移	颈部淋巴结清扫术	1	1年前甲状腺切除术	2	323	2.5	4	0	10	0	0	127	4.81	2	28.69	5.33	2.6	2.82	0.47	1.98	0	0	9.09	0.91	16	8.1	2.5	89.4	47.1	0	-6.88	-6.2	9.8	8.6	20.58
232	2	1	F	60	160	59	右中肺占位	VATS右中肺切除+纵膈淋巴结清扫	1	高血压史数年	2	407	2.5	4	0	0	65	0	125	7.78	3.2	41.96	9.5	4.5	3.34	0.96	1.37	0	0	12.71	0.85	14	6.3	14.1	79.6	51	0	-0.11	0.2	10.8	10.8	27.13
233	2	2	F	52	158	63	左半结肠癌	结肠癌根治术	2	高血压史数年	2	404	2	4	0	0	10	0	122	7.28	3.2	10.28	9.42	4.4	1.96	0.78	3.97	0	0	11.71	1.59	12	3.6	3.7	92.7	49.4	0	-1.18	-1.4	8.6	8.4	18.35
234	2	2	F	64	150	53	胆总管结石	胆总管切开、T管引流	1	胆石症，8年前LC	2	456	2	4	麻黄碱6mg	0	30	0	147	6.65	3	8.96	10.2	4.7	6.52	0.53	2.42	0	0	11.55	0.94	15	9.7	2.1	88.2	49.3	0	-1.49	1	8.8	8.6	19.73
235	2	1	M	60	168	52	直肠癌	腹腔镜辅助mile's术	1	0	2	789	2	4	麻黄碱6mg	0	70	0	134	5.31	2.3	31.72	12.13	4.9	1.79	0.51	3.21	0	0	8.61	0.96	9	4.3	4.4	91.3	49.4	0	-1.2	-1.8	8.2	8	17.75
236	2	1	M	38	170	70	左甲状腺占位	左甲状腺腺叶切除术	1	0	1	139	2.5	4	0	0	75	0	142	6.56	2.7	29.39	9.46	4	4.62	0.6	2.74	0	0	4.57	0.71	10	4.2	6.7	89.1	51	0	1.97	2	8.2	7.8	17.96
237	2	2	M	49	172	60	甲状腺占位	甲状腺腺叶切除术	1	8年前诊断为M性乳房发育	1	265	2.5	4	0	0	130	0	125	5.93	2.7	1.92	11.93	5	3.36	0.87	4.54	0	0	5	0.83	7	1.3	31.2	67.6	56.6	0	1.81	8.6	15.8	12.6	42.04
238	2	2	M	60	160	50	左肾癌	左肾癌根治术	1	胆囊切除术史	2	92	2	4	0	25	0	0	129	4.84	2.2	12.09	12.7	5	6.51	0.94	2.12	0	0	13.95	2	12	20.2	2.6	77.3	45.6	0	-9	-10.2	12.6	9	27.96
239	2	1	F	65	158	65	结肠癌	腹腔镜辅助Dixon术	2	30余年高血压史	2	81	2.5	4	去氧肾上腺素0.1mg	5	75	0	121	4.46	1.9	16.72	14.3	7.1	4.43	0.56	3.4	0	0	12	0.81	8	7.7	3.6	88.7	46	0	-8.08	-10.6	12.2	6.4	20.98
240	2	1	M	41	164	55	胃间质瘤	腹腔镜胃间质瘤切除术	1	17年前外伤性脾破裂脾切除术	1	675	2.5	4	0	0	15	0	110	6.5	2.5	42.95	11.26	4.3	8.16	0.8	2.1	0	0	6.36	1	7	16.4	13.2	70.3	48.4	0	-6.69	-5.2	13.4	12.2	36.4
241	2	1	M	54	171	69	结肠癌	腹腔镜辅助右半结肠根治术	1	0	2	184	2.5	4	0	0	25	0	135	4.44	1.9	24.34	10.57	5	7.52	0.45	3.61	0	0	7.97	1	5	12.7	1.4	86	45.7	0	-8.54	-8.6	10.4	7.4	20.7
242	2	2	M	59	166	67	结肠癌	腹腔镜辅助左半结肠根治术	1	检查发现血糖升高（7.1mmol/L）	1	125	2.5	4	0	85	5	0	169	4.07	1.9	4.06	8.18	3.9	3.89	0.52	3.15	尼卡地平0.5mg	0	7.76	1	7	52.7	0.1	47.2	39.4	0	-21.38	20.4	20.4	4.2	52.06
243	2	2	F	62	167	68	左肾占位	左肾部分切除术	1	0	1	332	2.5	4	0	35	0	0	183	4.21	2	5.22	4.22	2.3	2.61	0.54	4.34	去氧肾上腺素0.1mg*2次	0	7.35	1	5	21.6	5.7	72.7	46.4	0	-7.22	-8.8	13.2	10.6	32.73
244	2	1	M	46	168	76	腹腔肿块，淋巴管瘤可能	腹腔肿块切除术	2	糖尿病史1年	2	166	2.5	4	0	0	30	0	207	4.85	2.2	24.03	13.73	6.7	5.79	0.44	1.56	尼卡地平0.5mg	0	7.63	1.32	7	6.6	0.7	92.7	48.3	0	-3.46	-2.4	6.4	6.6	14.02
245	2	1	F	58	147	50	直肠癌	Dixon术	2	高血压史	2	79	2.5	4	去氧肾上腺素0.1mg	0	5	0	113	4.71	1.9	30.18	8.04	3.3	6.88	0.67	2.37	0	0	15.93	1	10	23.3	0.4	76.3	44.7	0	-10.62	-9.2	11.2	9.8	27.53
246	2	2	M	55	169	72	右肾癌	右肾根治性切除术	2	1月前部分喉癌切除术	2	1527	2.5	4	去氧肾上腺素0.1mg	20	125	0	88	7.82	3.8	13.49	13.86	6.7	7.42	0.65	2.94	0	0	6.94	1	15	11.5	50.2	38.3	58.3	0	13.71	19.2	24.8	19.2	114.91
247	2	2	M	42	173	72	胆囊息肉	腹腔镜胆囊切除术	1	0	2	234	2.5	4	麻黄碱6mg、去氧肾上腺素0.1mg	0	0	0	116	4.11	1.9	3.62	6.64	3	3.1	0.58	2.08	0	0	4.17	1	5	3.2	11.4	85.4	51	0	2.06	2.8	7	5.8	14.98
248	2	1	M	47	170	65	右肾上腺肿瘤	腹腔镜右肾部分切除术	1	0	1	31	2.5	4	麻黄碱6mg	0	125	0	113	9.06	3.4	34.99	11.93	5	2.65	0.9	4.52	0	0	7.69	1	5	1.6	24.7	73.7	54.6	0	9.25	6.6	11.6	11.4	31.23
249	2	2	F	51	164	67	甲状腺癌术后	双侧颈部淋巴结清扫术	1	3月前全甲状腺切除+区域淋巴结清扫术，26年前剖宫产术	1	152	2.5	4	0	0	15	0	188	5.49	2.5	12.12	10.07	4.9	5.1	0.61	5.1	0	0	7.46	1	7	3.4	18.5	78.1	52.2	0	3.32	1.6	10.4	10.8	27.14
250	2	2	F	64	158	70	子宫肌瘤	全子宫双附件切除术	1	头痛数十年，考虑脑供血不足可能	1	144	2.5	4	0	0	105	0	110	5.24	2.3	6.5	6.34	3.5	4.33	0.62	1.92	0	0	7.86	1	10	19.8	15	65.1	47.2	0	-5.61	-11.8	16.8	9.8	40.85
251	2	1	F	62	162	62	左乳癌	左乳癌改良根治术	1	0	1	585	2.5	4	0	0	95	0	168	6.08	2.5	50.59	8.16	4	2.14	0.58	2.5	0	0	6.99	1	20	5.7	14.2	80	50.1	0	0.19	-3	11.4	11	27.99
252	2	1	M	50	169	80	甲状腺癌	甲状腺癌根治术	1	高血压史1年，2年前中耳炎手术史	1	321	3	4	0	20	0	0	121	4.72	2.1	30.51	8.14	4.3	2.95	0.58	2.16	0	0	6.25	1	13	8.1	1.2	90.7	47.3	0	-5.46	-5.4	8.2	7.6	17.42
253	2	1	F	64	159	69	左肾复杂囊肿	腹腔镜左肾囊肿切除术	1	肾囊肿	2	191	2.5	4	0	75	10	0	122	4.37	1.9	27.98	5.69	3.2	5.4	0.78	2.67	麻黄碱6mg	0	7.13	0.72	4	28.2	2.5	69.3	44.4	0	-11.19	-11.8	13.6	10.2	34.32
254	2	2	M	53	170	65	右腮腺癌	右腮腺腺叶切除术，区域淋巴结清扫	2	颈部淋巴结清扫手术史	1	221	3	4	0	20	0	0	149	5.44	2.5	6.44	7.04	3.3	2.01	0.51	1.82	去氧肾上腺素0.1mg	0	6.15	1	11	2.6	5.8	91.6	48.5	0	-2.97	-4.2	9.4	8.6	19.65
255	2	1	M	41	180	88	右肾癌	右肾癌根治术	1	乙肝病毒携带者	2	535	2.5	4	0	0	5	0	114	11.66	4.8	30.8	8.37	4.4	3.13	0.74	2.81	0	0	5.98	1.14	5	2	14.2	83.8	54.7	0	9.46	10.2	11.8	6.2	21.47
256	2	2	F	55	155	55	左肾错构瘤	左肾部分切除术	1	0	2	189	3	4	0	0	25	0	163	4.89	2.3	12.5	9.41	4.1	7.72	0.72	2.46	按需给予佩尔0.4mg分次或新福林0.1mg分次	1	22.09	0.91	5	18.3	1.5	80.3	44.7	0	-10.54	-11.8	12.8	6.6	24.17
257	2	2	F	58	157	55	结肠癌	右半结肠根治术	1	27年前因子宫肌瘤行全子宫及阑尾切除术	2	84	3	4	0	170	0	0	155	7.82	3.4	12.73	11.58	5.1	6.56	0.96	4.99	0	0	10.56	1.82	12	23.2	4	72.9	46.6	0	-6.9	-6.6	12.8	12	34.04
258	2	1	F	54	169	64	结肠癌	右半结肠根治术	2	5年前因子宫内膜癌行全子宫切除术	2	91	2.5	4	0	0	110	0	150	5.28	2.3	36.32	8.86	4.1	4.39	0.51	2.5	0	0	9.38	0.78	4	6.8	5.2	88	49.4	0	-1.27	-1.2	8.8	8.8	19.99
259	2	2	M	49	165	78	结肠癌	横结肠癌根治术	1	0	2	124	3	4	0	55	5	0	152	4.03	1.9	12.2	9.85	5.1	8.26	0.64	3.93	0	0	10.12	1.28	7	45.8	0.4	53.7	40.3	0	-19.36	-19.2	19.4	6.8	48.75
260	2	2	F	50	162	64	甲状腺占位	甲状腺部分切除术	1	0	2	343	3	4	0	0	95	0	124	5.92	2.7	20.76	7.82	3.7	2.9	0.76	1.78	0	0	7.56	0.78	7	7.4	6.2	86.4	48.8	0	-2.31	-3.4	9.6	9.2	21.76
301	3	1	M	59	170	62	胰腺肿瘤	胰腺探查+活检术	2	0	2	329	3	4	0	0	20	0	228	4.6	2.1	22.82	10.83	5	1.05	0.84	5.04	硝酸甘油	0	10.75	3.23	60	4	2.4	93.6	47.2	0	-5.66	-6.6	9.4	7.4	17.94
302	3	2	M	61	169	71	肝占位	肝叶切除术	1	0	2	378	3	4	0	0	0	0	160	5.96	2.8	3.75	9.18	4.7	2.62	0.57	2.12	0	1	10	2.8	17	6.8	0.9	92.3	47.6	0	-6.13	-5.8	8.6	7	16.89
303	3	2	F	59	162	70	胆石症	腔镜下胆囊切除术	2	高血压、糖尿病	1	869	2	3	0	0	85	0	103	6.53	2.9	4.64	7.58	4	3.48	0.68	2.77	麻黄碱	0	9.3	3.39	19	4.2	10	85.8	50.8	0	1.64	1	10	9.8	23.07
304	3	2	M	48	175	70	肝占位	肝叶切除术	1	0	2	148	3.5	4	0	10	0	0	267	5.28	2.5	5.39	9.35	4.3	2.92	0.37	2.54	硝酸甘油、乌拉地尔	1	10	4.29	14	36.3	0.4	63.3	41.7	0	-20.12	-17	17	8.2	39.76
305	3	1	F	29	172	76	肠梗阻	剖腹探查术	2	0	2	136	3	4	0	45	0	0	157	6.33	2.7	40.49	10.09	4.6	2.67	0.82	3.83	0	0	10.96	3.9	6	13.3	5.1	81.5	48.4	0	-3.11	-1	9	9	22.07
306	3	1	F	52	160	56	肝占位	肝叶切除术	1	0	1	92	3.5	4	麻黄碱	0	140	0	183	5.02	2.2	29.06	10.59	4.5	3.92	0.7	3.88	拉贝洛尔	1	12.8	3.57	28	4.9	3	92.1	48	0	-4.83	-4.8	7.4	6.4	14.98
307	3	1	F	58	164	60	胰腺肿瘤	胰腺肿瘤切除术	2	0	2	105	3	4	0	0	15	0	132	5.62	2.4	42.12	11.84	5.5	0.91	0.78	2.21	硝酸甘油	0	11.67	5	31	7.9	4	88.1	48.9	0	-2.27	-2.4	9.6	9.2	21.35
308	3	2	M	56	180	82	膀胱占位	膀胱部分切除术	2	0	2	101	3.5	4	0	0	0	0	97	6.14	2.7	11.63	11.24	5.7	3.67	0.35	1.49	0	0	7.62	2.42	35	44.4	0	55.6	40.8	0	-18.39	-18.6	18.6	6.4	44.92
310	3	1	M	40	177	55	胃肿瘤	胃癌根治术	2	肺大泡	2	226	3	4	0	5	0	0	215	5.34	2.5	42.25	14.82	5.4	0.83	0.99	4.47	麻黄碱	0	17.75	2.7	25	4.1	1.6	94.2	49.3	0	-1.33	-0.6	6.6	6.6	14.01
311	3	2	M	52	165	71	胰腺炎	十二指肠憩室修补术	2	0	2	192	3	4	0	45	0	0	269	7.73	3.8	2.9	14.06	6.8	2.9	0.53	3.16	麻黄碱、拉贝洛尔	0	9.39	4.2	35	19.6	2.2	78.2	43	0	-14.76	-16.8	17.2	4	27.12
312	3	1	M	63	170	72	结肠肿瘤	结肠肿瘤切除术	2	0	2	106	3.5	4	0	10	35	0	207	2.66	1.3	29.52	12.46	6.5	2.6	0.91	4.82	硝酸甘油	0	7.94	1.34	25	1.9	1	97.1	45.3	0	-9.86	-10.8	11.2	4	15.65
313	3	1	F	61	160	61	盆腔肿物	腹腔镜下腹腔探查术	2	高血压	1	93	3	4	麻黄碱	160	0	0	118	7.87	3.3	35.42	8.24	4	4.55	0.79	3.91	麻黄碱、硝酸甘油	0	6.7	1.64	42	8.5	3.7	87.8	49.1	0	-1.77	-0.6	7.6	7.8	17.77
314	3	1	F	42	160	53	子宫平滑肌瘤	腹腔镜下子宫肌瘤剔除术	1	0	1	130	3	4	0	125	0	0	92	4.51	1.8	33.89	13.16	4.9	3.91	0.91	3.45	麻黄碱	0	10.4	1.8	8	29.8	2.8	67.4	43.7	0	-12.59	-13.6	15	9	35.63
315	3	1	F	22	159	56	盆腔肿物	剖腹探查术	1	0	1	224	3	4	0	0	0	0	83	6.09	2.7	7.89	14	4.8	2.15	0.86	2.43	0	0	13	3.57	25	0	0.3	99.7	48.2	0	-3.62	-3.8	4.8	3.8	8.63
316	3	2	M	52	176	60	胰腺肿物	胰十二指肠切除术	2	0	1	138	3	4	麻黄碱	25	0	0	319	5.07	2.5	7.5	11.53	4.9	3	0.7	2.81	麻黄碱、甲氧明	1	7.7	3.3	21	6.6	2.6	90.9	49.3	0	-1.33	-0.8	7	7.2	15.62
317	3	2	F	44	156	48	胰腺炎	胰腺囊肿-空肠吻合术	2	糖尿病	1	240	3	4	0	0	5	0	259	5.46	2.6	5.78	12.79	4.6	3.01	0.71	2.45	麻黄碱	0	8.7	2.1	14	6.1	2.6	91.2	48.7	0	-4.33	-3.4	8.4	8.2	18.19
318	3	1	M	60	170	60	胰腺肿瘤	剖腹探查术	2	0	1	179	3	4	麻黄碱	50	15	0	84	4.88	2	34.16	13.12	5.7	2.13	0.89	3.53	0	0	8	1.6	35	14	0.5	85.5	46.2	0	-7.51	-7	9	7.8	19.65
319	3	2	F	35	162	59	左侧乳癌	乳腺癌根治术	2	0	1	397	3	4	麻黄碱	0	0	0	122	6.09	2.8	4.39	11.49	4.6	1.95	0.94	5.18	麻黄碱	0	11.3	1.6	20	7.8	10	82.2	49.7	0	-0.65	-1.4	9.6	9.4	22.86
320	3	1	M	49	170	65	腹痛	胃癌根治术	2	高血压	1	121	3	4	麻黄碱	165	0	0	193	3.55	1.6	28.83	9.64	4.3	4.03	1.09	4.02	拉贝洛尔	0	12	1.4	30	33.3	0.1	66.6	42.3	0	-15.44	-16.4	16.4	6.8	34.86
321	3	2	M	50	156	53	直肠肿物	剖腹探查术	2	0	2	334	3	4	麻黄碱	0	60	0	199	7.31	3.5	10.84	12.56	4.9	1.2	0.86	3.31	麻黄碱	0	17	2	30	2.7	4.3	93	50.5	0	1.04	0.8	7.6	7.4	16.13
322	3	2	M	56	174	66	结肠交界恶性肿瘤	左半结肠根治术II	2	高血压	1	31	3	4	0	155	0	0	361	3.85	1.9	7.8	7.39	3.4	2.32	0.54	2.3	拉贝洛尔	1	8.04	1.5	10	16.7	0.5	82.8	45.1	0	-9.9	-9.8	10.6	7.2	21.49
323	3	1	F	40	159	65	乳腺导管瘤	乳腺部分切除术	1	0	1	181	3	4	0	0	40	0	146	5.23	2.2	43.54	8.08	3.6	2.46	0.5	2.17	0	0	7.69	1.5	30	16.7	10.8	72.5	47.9	0	-4.23	-5.8	12.4	11	32.28
324	3	2	F	37	165	54	乳腺术后化疗	乳腺部分切除术	2	0	1	173	3	4	0	5	0	0	90	6.33	2.6	13.31	9.78	3.6	4.66	0.61	2.09	0	0	9	1.8	10	12.4	6.9	80.7	48.4	0	-4.55	-4.4	10.8	10.4	26.28
325	3	2	M	64	164	62	甲Ca	胃Ca根治术	2	乙肝	1	417	3	4	0	15	0	0	222	4.36	2.1	5.67	8.79	4.3	4.32	0.38	2.1	麻黄碱、拉贝洛尔	1	9.7	4.8	32	16.4	0.8	82.8	44.1	0	-12.22	-12.4	12.8	5.8	22.46
326	3	1	F	47	166	75	胰腺肿瘤	胰十二指肠切除术	2	高血压	1	386	3	4	0	0	0	0	459	7.81	4	27.4	10.11	5.3	3.52	0.32	1.69	麻黄碱	1	7	4.1	54	2.1	3.8	94.1	50.3	0	0.12	0.6	6.6	6.6	14.03
327	3	1	F	55	160	46	胰腺肿物	胰腺全部切除术	1	0	1	547	3	4	0	0	0	0	368	4.21	2.1	21.8	11.04	4.2	0.98	0.47	4.19	0	0	9.3	6	33	8.4	1	90.7	47.2	0	-5.58	-5.2	7.4	6.6	15.44
328	3	1	F	64	160	64	急性胰腺炎+冠心病	胆道探查术+胆囊切除术	2	0	1	544	3	4	0	0	155	0	180	7.09	3.2	43.94	10.26	5.3	2.33	0.45	2.65	麻黄碱、乌拉地尔、艾络	0	6.3	3.12	12	6.8	9.4	83.7	50.2	0	-0.76	0.6	8.6	8.6	20.54
329	3	2	F	29	169	50	腹股沟疝	腹腔镜下腹股沟斜疝修补术	1	0	2	418	3	4	0	0	0	0	75	7.77	3.2	9.54	16.55	5.3	3.18	0.94	3.43	0	0	15	2	21	0.8	4	95.3	52.5	0	5.01	4.8	7.6	7	15.33
330	3	2	M	26	176	67	盆腔肿物	盆腔肿瘤切除术	1	0	2	170	3	4	0	45	0	0	244	5.98	2.8	6.88	12.94	5	3.19	0.51	2.79	麻黄碱	0	6.7	2.98	27	7.1	0	92.9	46.8	0	-6.4	-5.4	6.2	4.8	11.84
331	3	1	M	57	172	65	胆石症	胆道探查术	2	0	1	175	3	4	0	0	5	0	296	4.9	2.3	32.97	12.35	5.8	1.82	0.37	2.24	麻黄碱、硝酸甘油	1	9	4.6	20	4.7	2.5	92.8	49	0	-1.97	-1.8	7.6	7.8	16.6
332	3	1	F	64	159	62	十二指肠肿块	十二指肠修补术	2	高血压、乙肝	1	124	3	4	0	120	0	0	215	5.07	2.3	25.9	12.42	6.5	1.67	0.56	2.88	麻黄碱、拉贝洛尔、硝酸甘油	0	8.96	3.23	17	3.8	1.2	95	49.2	0	-1.69	-0.8	6.2	6.2	13.06
334	3	2	M	63	174	65	胰腺肿瘤	胰头切除术	2	0	1	241	3	4	麻黄碱	90	0	0	563	4.98	2.6	2.24	8.44	4.1	2.56	0.42	2.52	麻黄碱	1	6.6	3	13	6.2	2.9	90.8	49.8	0	-0.41	1.6	7.6	7.4	16.51
335	3	1	M	47	165	66	梗阻性黄疸	胰十二指肠切除术	2	胆结石	1	372	3	4	0	0	0	0	497	5.62	2.8	19.54	8.9	4	0	0.29	2.59	0	1	6.23	1.6	22	2.3	0.7	96.9	50.7	0	1.3	2.4	5.8	5	11.14
336	3	1	M	42	168	58	胰腺占位	剖腹探查术	1	0	2	170	3	4	麻黄碱	15	15	0	256	4.63	2.1	22.68	13.28	5.2	3.51	0.4	2.72	0	0	10.8	6.9	18	4.6	0.5	94.9	48.7	0	-2.53	-1.6	5.6	5.8	12.01
337	3	2	F	48	150	49	急性胰腺炎	胰腺囊肿内引流术	2	0	2	220	3	4	麻黄碱	0	105	0	318	6.71	3.2	12.82	15.04	5.7	7.73	0.67	2.99	麻黄碱	1	12.9	2.04	33	9	15.7	75.3	51.2	0	1.95	2.2	11.8	11.6	31.08
338	3	2	M	61	170	79	胰腺占位	胰腺肿瘤切除术	2	0	2	105	3	4	0	40	5	0	379	3.53	1.8	9.95	6.25	3.5	6.79	0.29	1.33	硝酸甘油、甲氧明	1	11.8	2.53	15	28.6	0.9	70.5	43.3	0	-13.41	-13.6	14.4	7.6	31.19
339	3	1	M	50	162	48	胰腺占位	胰腺肿瘤切除术	2	肺气肿、肺大泡	2	113	3	4	0	0	75	0	258	4.86	2.2	35.11	14.12	5.1	0.93	0.45	1.79	麻黄碱、拉贝洛尔	0	13.2	4.17	16	4.6	4.6	90.7	49.3	0	-1.33	-1.6	8	7.8	17.41
340	3	1	M	61	165	63	胃肿瘤	胃部分切除术	2	颈椎病	2	93	3	4	0	0	20	0	131	4.61	1.9	34.29	11.72	5.4	0.91	0.56	0.55	0	0	9.5	3.17	25	28.9	1.1	70	44.1	0	-12.13	-11.2	12.6	9.6	31.71
341	3	1	M	58	163	57	胃占位病变	胃癌根治术	2	0	2	205	3	4	0	0	30	0	255	4.37	2	31.22	14.85	6.5	2.82	0.5	1.84	有（硝甘0.7mg）	1	15.4	3.5	17	12.4	3	84.7	47.2	0	-5.55	-5.2	9.2	8.4	20.79
342	3	2	F	55	149	51	胰腺炎	剖腹探查术	2	0	2	78	3	4	0	0	15	0	226	4.59	2.2	6.87	12.15	5	5.02	0.39	1.93	0	0	11	1.96	52	13.3	0.8	85.9	45.7	0	-8.57	-8	9.4	6.8	18.86
343	3	2	M	60	170	48	慢性胰腺炎	胰腺探查术	2	0	2	104	3	4	0	20	5	0	369	3.94	2	5.37	13.37	5.2	2.44	0.31	1.86	有（硝甘0.45mg）是	1	11.3	4	11	19.8	1.7	78.5	45.2	0	-9.69	-10.6	12.2	7.8	25.49
344	3	1	F	50	157	54	右下腹包块伴贫血剖腹探查术		2	0	2	73	3	4	0	45	0	0	174	3.6	1.6	28.53	12.51	5.1	1.72	0.44	2.03	甲氧明（1mg）	1	13.2	5.56	38	25	0	74.9	42.7	0	-14.69	-16.4	16.4	6	29.9
345	3	1	M	47	170	57	胃肿瘤	胃肿瘤切除术	2	有（乙肝）	2	92	3	4	0	10	10	0	98	4.89	2	29.85	12.31	4.8	1.83	0.64	1.53	0	0	21.3	4.26	8	8.8	0.7	90.5	46.1	0	-7.87	-8.2	8.8	5.8	16.13
346	3	2	M	44	160	63	腹痛	胰十二指肠切除术	2	0	2	132	3	4	0	25	0	0	503	4.95	2.5	3.81	13.32	5.7	2.62	0.29	1.59	0	1	9.2	3.2	13	2.7	1.9	95.3	49.3	0	-1.43	-1.8	6.2	5.8	12.59
347	3	2	F	28	158	49	脾破裂	剖腹探查术	2	0	2	534	3	4	0	0	10	0	124	6.85	3.2	7.24	18.5	6	7.24	0.54	1.78	有	1	28.6	4.08	19	3.3	2.7	94	51.9	0	3.89	6.4	9.6	7.2	17.88
348	3	1	F	62	154	58	胆石症伴急性胆囊炎	腹腔镜下胆囊切除术	2	0	2	81	3	4	0	0	0	0	133	4.32	1.8	22.41	11.25	5.3	1.79	0.64	3.19	0	0	12.93	1.92	45	19.4	0.4	80.2	44.3	0	-11.52	-15	16	5.8	27.19
349	3	2	F	55	156	43	盆腔肿物	剖腹探查术	2	0	2	203	3	4	有（麻黄碱10mg）	0	30	0	339	3.22	1.6	4.95	13.36	4.8	4.6	0.48	1.8	有麻黄碱10mg）	1	25	2.5	31	4	0.4	95.5	48.4	0	-3.38	-2.8	5.8	5.4	11.72
350	3	2	F	60	158	70	胃肿瘤	剖腹探查术	2	有（肾囊肿，胆囊结石）	2	90	3	4	0	15	0	0	128	5.73	2.4	24.69	10.06	5.4	10.71	0.15	0	有（甲氧明3mg，硝酸甘油0.1mg，拉贝洛尔5mg）	0	9.5	2.86	13	13.3	8.2	78.6	48.6	0	-2.79	-1.8	9.2	9.4	23.67
352	3	1	M	25	169	55	小肠恶性肿瘤	小肠部分切除术	2	0	2	222	3	4	0	0	0	0	81	5.27	2	37.4	17.5	5.7	1.47	0.82	1.82	0	0	18.18	1.81	32	16.2	3.7	80.2	46.7	0	-6.55	-5.2	8.4	8.8	21.46
354	3	2	M	65	167	56	胃癌	全胃切除，食管-空肠吻合术	2	0	2	154	3	4	麻黄碱	80	0	0	186	4.9	2.3	15.44	12.44	5.6	5.79	0.48	2.39	拉贝洛尔	0	8.9	3.57	14	24.6	2	73.3	44.4	0	-11.15	-13	14.2	8.4	30.81
355	3	1	F	47	165	56	便秘	结肠部分切除术	2	主动脉中度关闭不全	2	92	3	4	0	0	100	0	204	4.5	1.9	46.42	16.41	6.7	2.06	0.54	2.93	拉贝洛尔、乌拉地尔、硝酸甘油	0	9.9	1.79	22	32.2	7.4	60.5	44.3	0	-11.61	-12.4	16.8	12.8	48.95
356	3	2	F	41	165	55	胃肿瘤	胃癌根治术	2	0	2	129	3	4	0	0	140	0	117	7.69	3.3	16.3	14.64	5.5	8.66	0.61	1.43	0	0	13.6	5.45	43	5.6	8.5	85.9	51.2	0	2.01	2.4	7.4	7.2	17
357	3	1	F	44	155	55	回盲部肿瘤，阑尾腺癌	右半结肠切除术	2	高血压	2	249	3	4	0	0	5	0	343	3.85	1.9	13.8	13.68	5.5	1.75	0.41	2.52	有（硝酸甘油0.3mg，乌拉地尔50mg，拉贝洛尔25mg，艾司洛尔60mg）	1	8.4	3.64	18	1.5	0.1	98.4	45.9	0	-8.13	-8.8	8.8	3.4	12.39
358	3	1	F	47	155	63	胃占位性病变	胃癌根治术	1	0	2	94	3	4	0	0	5	0	423	4.6	2.2	19.84	10.67	4.9	0.57	0.31	2.24	有（麻黄碱10mg）	0	8.5	3.17	40	3.3	0.2	96.5	49.2	0	-1.51	-0.2	5.2	5.2	10.78
359	3	2	M	63	160	51	贲门恶性肿瘤	胃癌根治术	2	0	2	124	3	4	0	135	0	0	318	5.34	2.6	9.22	12.92	5.4	3.57	0.18	0	拉贝洛尔、硝酸甘油	0	7.84	5.88	90	20.3	1.4	78.3	43.9	0	-12.54	-14.6	15.4	6.8	28.35
360	3	2	M	42	168	62	胃肿瘤	剖腹探查术	1	0	2	90	3	4	0	55	0	0	95	5.39	2.3	6.28	12.03	4.8	7.54	0.7	1.7	0	0	16.12	4.83	18	38.9	0	61.1	41.4	0	-17.2	-17.2	17.2	6.6	38.94
